# Supplementary material for: Biomechanical Assessment Methods Used in Chronic Stroke: A Scoping Review of Non-Linear Approaches
Source: Sensors (Basel). 2024 Apr 6;24(7):2338. doi: 10.3390/s24072338 (PMC11014015; doi:10.3390/s24072338)
Supplement: Supplementary file 1 [file sensors-24-02338-s001.zip]

Archive with 1 entries (1 files):
- sensors-2898355-supplementary.pdf
